# Supplementary material for: Beyond ratios - flexible and resilient nurse staffing options to deliver cost-effective hospital care and address staff shortages: A simulation and economic modelling study
Source: Int J Nurs Stud. 2021 May;117:103901. doi: 10.1016/j.ijnurstu.2021.103901 (PMC8220646; doi:10.1016/j.ijnurstu.2021.103901)
Supplement: Supplementary file 2 [file mmc2.xml]

<?xml version="1.0" encoding="utf-8" standalone="no"?>
<data>
  <datasets>
    <author>peter.griffiths@soton.ac.uk</author>
    <type>0</type>
    <dataset>
      <value>4</value>
      <reason>Data will be made available on request</reason>
      <comments />
    </dataset>
  </datasets>
</data>
